# Supplementary material for: Targeting miR‐223 in neutrophils enhances the clearance of Staphylococcus aureus in infected wounds
Source: EMBO Mol Med. 2018 Aug 31;10(10):e9024. doi: 10.15252/emmm.201809024 (PMC6180296; doi:10.15252/emmm.201809024)
Supplement: Supplementary file 3 — Dataset EV1 [file EMMM-10-e9024-s003.xlsx]

## Sheet: Legend
Dataset EV1. Expression of Ago2-miRNA complexes in skin wound healing using NGS.

## Sheet: summarized_miR_name
miR_name	Unwounded	Day1	Day3	Day7	Day10	Day14
mmu-let-7a	16656	2294	1553	1592	1263	2605
mmu-let-7a*	1	0	0	0	0	0
mmu-let-7b	11058	8598	3147	8473	6831	12900
mmu-let-7b*	170	128	81	119	75	175
mmu-let-7c	22866	13897	6383	11846	10202	20293
mmu-let-7c-1*	24	44	28	17	17	34
mmu-let-7c-2*	2	0	0	0	1	0
mmu-let-7d	15749	1964	1269	470	454	747
mmu-let-7d*	1763	1735	1236	1531	942	1454
mmu-let-7e	3973	357	319	211	219	299
mmu-let-7f	19176	2072	1748	1824	1306	3333
mmu-let-7f*	76	117	84	45	36	72
mmu-let-7g	5293	1210	364	1033	746	2119
mmu-let-7g*	41	19	25	5	11	10
mmu-let-7i	3370	2925	2683	3323	2741	4899
mmu-let-7i*	437	343	287	392	526	502
mmu-miR-1	77491	150310	73247	64885	43842	87115
mmu-miR-1-2-as	546	698	243	528	534	585
mmu-miR-10a	12986	7469	3815	3603	2886	5580
mmu-miR-10a*	202	84	34	42	37	68
mmu-miR-10b	13505	13705	9040	10309	9178	13033
mmu-miR-10b*	65	82	39	66	66	87
mmu-miR-100	2039	1656	1141	1629	2083	2097
mmu-miR-101a	8638	15871	10257	9007	8920	15821
mmu-miR-101a*	35	45	26	26	39	70
mmu-miR-101b	3102	3088	2347	1981	1731	2718
mmu-miR-103	16405	4014	4028	5504	5380	6579
mmu-miR-106a	70	76	45	67	71	62
mmu-miR-106b	4578	1739	1080	1372	1214	1745
mmu-miR-106b*	350	368	210	150	117	196
mmu-miR-107	1823	285	285	352	323	454
mmu-miR-1186	2	0	0	0	0	0
mmu-miR-1188	4	4	8	36	24	10
mmu-miR-1190	1	1	4	0	0	0
mmu-miR-1191	38	24	10	19	10	16
mmu-miR-1193	206	31	41	177	69	107
mmu-miR-1195	1	0	0	0	0	0
mmu-miR-1196	5	1	1	2	1	0
mmu-miR-1197	4	3	6	14	8	9
mmu-miR-1198	9	23	10	18	3	4
mmu-miR-1199	0	0	0	1	2	0
mmu-miR-122	0	3	0	3	4	3
mmu-miR-1224	3	0	0	0	0	1
mmu-miR-124	9	19	13	23	39	46
mmu-miR-125a-3p	99	83	53	86	128	88
mmu-miR-125a-5p	18725	12404	7795	14509	14766	17844
mmu-miR-125b*	499	364	224	542	561	672
mmu-miR-125b-3p	63	83	70	29	31	29
mmu-miR-125b-5p	66172	80216	62643	95862	88026	114971
mmu-miR-126-3p	20279	14503	12656	21098	18881	24796
mmu-miR-126-5p	1244	632	498	7372	6015	8831
mmu-miR-127	4062	3305	2132	4724	5135	5195
mmu-miR-127*	747	500	320	699	716	567
mmu-miR-1274a	5	3	1	1	4	8
mmu-miR-128	1303	1287	847	1302	1065	1374
mmu-miR-129-3p	19	582	64	47	47	54
mmu-miR-129-5p	0	20	1	8	7	5
mmu-miR-130a	9709	5380	4568	4918	5069	6032
mmu-miR-130b	407	1137	655	217	167	143
mmu-miR-130b*	21	13	3	7	4	12
mmu-miR-1306	7	1	1	0	1	0
mmu-miR-132	340	786	400	594	421	454
mmu-miR-133a	24983	39209	15119	58499	51830	60824
mmu-miR-133a*	1105	1534	568	678	755	780
mmu-miR-133b	1053	931	506	4251	3590	3641
mmu-miR-134	264	209	280	736	741	503
mmu-miR-135a	8	21	20	0	3	1
mmu-miR-135a*	1	1	0	0	0	0
mmu-miR-135b	3	6	4	3	0	3
mmu-miR-136	1197	1034	522	7008	4893	7569
mmu-miR-136*	1231	1319	684	2001	1185	1919
mmu-miR-137	1	5	2	7	3	9
mmu-miR-138	562	814	708	1091	980	1437
mmu-miR-138*	13	35	27	16	8	22
mmu-miR-139-3p	2	13	5	2	2	0
mmu-miR-139-5p	575	7693	1331	1051	859	1114
mmu-miR-140	1152	1388	662	785	581	971
mmu-miR-140*	3458	5667	3049	3113	4061	3540
mmu-miR-141	4448	1068	1051	1894	1295	2360
mmu-miR-141*	253	37	55	115	65	127
mmu-miR-142-3p	1872	12270	6540	5416	2617	4324
mmu-miR-142-5p	2493	15944	8980	5492	3146	3254
mmu-miR-143	13132	13577	11601	25503	24805	33843
mmu-miR-144	864	1878	1021	1435	626	1388
mmu-miR-145	11313	12975	7614	1267	1535	1650
mmu-miR-145*	279	334	342	322	292	439
mmu-miR-146a	1394	2833	3633	5372	4318	7019
mmu-miR-146b	3775	2100	1805	3172	1905	3295
mmu-miR-146b*	24	18	15	7	3	7
mmu-miR-147	6	442	96	8	12	8
mmu-miR-148a	36685	30838	17841	24534	16440	29147
mmu-miR-148a*	7	9	6	5	5	6
mmu-miR-148b	1643	1447	1125	912	554	944
mmu-miR-149	470	177	76	320	260	456
mmu-miR-15a	11436	22823	15814	18769	16185	23399
mmu-miR-15a*	207	229	135	172	189	174
mmu-miR-15b	20480	37118	19746	13916	8849	14851
mmu-miR-15b*	251	343	195	316	181	255
mmu-miR-150	1333	2183	1041	2990	3109	4432
mmu-miR-150*	12	54	40	19	28	14
mmu-miR-151-3p	1154	711	444	570	638	614
mmu-miR-151-5p	2935	460	508	886	934	927
mmu-miR-152	4938	5875	3761	5944	5889	7003
mmu-miR-153	1	0	1	1	3	2
mmu-miR-154	232	284	151	489	475	836
mmu-miR-154*	54	24	77	40	25	31
mmu-miR-155	23	18	23	409	302	307
mmu-miR-16	41083	103808	64310	59725	57755	74900
mmu-miR-16*	94	202	89	95	83	108
mmu-miR-17	27401	6839	3509	5232	3758	6301
mmu-miR-17*	711	425	317	328	244	231
mmu-miR-18a	3286	422	235	679	557	904
mmu-miR-18a*	149	146	118	75	40	62
mmu-miR-18b	3	7	16	2	3	3
mmu-miR-181a	9814	3754	1985	241	310	590
mmu-miR-181a-1*	209	148	41	110	164	188
mmu-miR-181a-2*	38	39	17	15	23	19
mmu-miR-181b	782	240	87	36	37	60
mmu-miR-181c	1150	382	161	261	169	424
mmu-miR-181d	147	37	13	32	26	69
mmu-miR-182	420	136	199	479	242	653
mmu-miR-183	2205	249	206	381	252	779
mmu-miR-183*	171	18	15	34	22	45
mmu-miR-1839-3p	284	154	58	115	105	174
mmu-miR-1839-5p	436	535	431	274	365	359
mmu-miR-184	7	29	21	18	18	28
mmu-miR-185	891	854	672	7	5	6
mmu-miR-186	510	328	197	593	530	621
mmu-miR-186*	9	6	5	15	14	14
mmu-miR-187	16	8	5	38	42	68
mmu-miR-188-3p	39	26	28	38	21	24
mmu-miR-188-5p	401	680	555	597	610	445
mmu-miR-1892	1	1	0	0	1	0
mmu-miR-1894-3p	0	0	0	0	2	0
mmu-miR-1895	0	0	0	1	5	1
mmu-miR-1897-5p	0	0	0	1	0	0
mmu-miR-19a	6475	1482	948	1690	841	1769
mmu-miR-19a*	65	6	3	11	7	17
mmu-miR-19b	26116	4037	2013	6559	4874	8469
mmu-miR-190	139	15	9	179	79	187
mmu-miR-190b	1	1	0	1	3	7
mmu-miR-191	11453	8399	6654	4704	5198	5904
mmu-miR-191*	33	59	16	11	10	13
mmu-miR-192	656	290	101	253	173	349
mmu-miR-1927	1	1	0	0	2	0
mmu-miR-1928	0	1	0	0	0	0
mmu-miR-193	3609	4575	2329	3973	3484	4343
mmu-miR-193*	32	35	12	53	67	74
mmu-miR-193b	3200	2760	1617	2536	3619	3014
mmu-miR-1930	22	19	13	11	16	9
mmu-miR-1934	1	10	1	4	7	5
mmu-miR-1937a	24	37	14	23	31	37
mmu-miR-1937b	0	2	1	0	1	2
mmu-miR-1938	1	0	0	0	0	0
mmu-miR-1939	1	2	0	4	1	0
mmu-miR-194	620	231	96	238	207	296
mmu-miR-1940	0	0	0	1	4	2
mmu-miR-1941-3p	6	11	2	3	0	15
mmu-miR-1941-5p	13	6	1	14	13	16
mmu-miR-1943	16	40	34	10	23	15
mmu-miR-1944	5	0	0	1	1	1
mmu-miR-1945	3	1	0	0	0	0
mmu-miR-1947	2	3	1	1	3	0
mmu-miR-1948	1	0	0	4	1	2
mmu-miR-1949	1	1	1	0	2	1
mmu-miR-195	18343	12940	7970	12829	12027	20452
mmu-miR-1953	0	2	1	0	0	1
mmu-miR-1954	0	2	4	0	0	1
mmu-miR-1955	21	1	3	9	9	5
mmu-miR-1956	0	0	0	1	4	0
mmu-miR-1957	0	8	4	1	0	1
mmu-miR-1959	0	1	0	0	0	0
mmu-miR-196a	9	7	6	18	9	17
mmu-miR-196a*	25	24	26	25	25	27
mmu-miR-196b	13	10	4	18	12	14
mmu-miR-1960	0	0	0	0	0	1
mmu-miR-1963	0	0	0	0	2	2
mmu-miR-1964	8	6	1	0	9	7
mmu-miR-1965	13	1	7	2	2	2
mmu-miR-1966	1	1	0	0	0	0
mmu-miR-1968	1	1	1	0	0	1
mmu-miR-1969	0	0	0	0	0	1
mmu-miR-1970	0	0	1	1	0	0
mmu-miR-1971	0	0	0	0	1	0
mmu-miR-1981	88	36	40	2	3	2
mmu-miR-1982*	1	0	1	1	0	1
mmu-miR-1982.1	14	18	10	7	10	10
mmu-miR-1983	1795	297	362	308	119	186
mmu-miR-199a-3p	6	3	4	10	10	8
mmu-miR-199a-5p	16759	10729	12309	26579	24606	27583
mmu-miR-199b	0	0	0	1	1	0
mmu-miR-199b*	6797	5191	5097	8691	10077	11029
mmu-miR-20a	9778	4149	2456	4868	3646	5864
mmu-miR-20a*	225	50	28	48	18	56
mmu-miR-20b	96	140	103	138	140	125
mmu-miR-20b*	1	1	1	1	0	3
mmu-miR-200a	14758	2807	1935	5533	3068	6249
mmu-miR-200a*	166	31	18	24	17	32
mmu-miR-200b	12584	2949	1438	5098	3280	7705
mmu-miR-200b*	309	34	14	74	48	77
mmu-miR-200c	15026	3889	3260	8688	6452	10887
mmu-miR-200c*	33	6	3	4	1	9
mmu-miR-201	14	10	7	2	2	17
mmu-miR-202-5p	2	2	0	1	1	1
mmu-miR-203	173690	12809	7160	16443	10914	26532
mmu-miR-203*	543	56	30	46	22	84
mmu-miR-204	232	184	90	199	158	500
mmu-miR-205	185103	91441	61065	170214	76860	178714
mmu-miR-206	3585	8831	5407	15022	23863	14210
mmu-miR-208a	0	0	1	0	0	1
mmu-miR-208b	3	5	7	5	1	9
mmu-miR-21	46385	108302	218138	400610	195053	267573
mmu-miR-21*	256	2751	1721	76	67	34
mmu-miR-210	3229	1266	2242	755	686	836
mmu-miR-211	1215	10	15	64	63	556
mmu-miR-212	35	20	9	36	24	19
mmu-miR-214	9090	6170	6040	7058	8467	9594
mmu-miR-214*	84	109	104	900	611	973
mmu-miR-215	0	5	1	1	1	1
mmu-miR-216a	0	1	0	4	4	1
mmu-miR-216b	0	0	1	1	1	5
mmu-miR-217	0	0	0	1	2	4
mmu-miR-218	538	143	141	1330	845	2102
mmu-miR-218-1*	12	2	2	12	8	10
mmu-miR-218-2*	7	0	0	4	0	5
mmu-miR-219	483	176	67	219	98	231
mmu-miR-22	24097	50917	41664	97734	103165	102990
mmu-miR-22*	802	1075	772	1378	752	1246
mmu-miR-221	6316	9379	6861	7380	5191	5701
mmu-miR-222	2886	3118	2383	3042	3224	2371
mmu-miR-223	3957	138618	29135	7251	2968	5883
mmu-miR-224	152	58	33	120	63	100
mmu-miR-23a	80154	89293	44351	69785	52917	80517
mmu-miR-23b	21607	4035	2551	6807	5872	9391
mmu-miR-24	124567	66356	37576	68447	64880	81839
mmu-miR-24-1*	288	69	24	75	71	129
mmu-miR-24-2*	3562	2897	2155	494	766	959
mmu-miR-25	9265	12071	4452	2986	1598	3664
mmu-miR-26a	31485	16316	13191	32266	26792	37999
mmu-miR-26b	8553	8728	5899	11422	6175	12727
mmu-miR-26b*	15	11	8	13	16	25
mmu-miR-27a	11119	16422	14530	5235	4640	10146
mmu-miR-27a*	2	13	0	12	6	9
mmu-miR-27b	7226	4262	4874	3052	1915	5235
mmu-miR-27b*	68	25	9	42	31	31
mmu-miR-28	3107	1137	941	832	795	999
mmu-miR-28*	730	352	298	416	354	322
mmu-miR-29a	7018	22319	25167	22859	24665	26920
mmu-miR-29a*	14	25	17	134	123	226
mmu-miR-29b	2982	2823	2766	6614	6658	7284
mmu-miR-29b*	21	4	3	6	10	8
mmu-miR-29c	1174	3226	2411	2538	2705	3482
mmu-miR-29c*	39	33	25	59	74	86
mmu-miR-291a-3p	0	0	0	1	0	0
mmu-miR-292-3p	0	0	3	1	1	0
mmu-miR-292-5p	0	0	0	2	0	0
mmu-miR-293	0	1	1	2	2	0
mmu-miR-294	1	1	2	7	1	8
mmu-miR-294*	0	1	0	0	1	0
mmu-miR-295	3	1	6	1	1	4
mmu-miR-296-3p	815	129	121	81	90	70
mmu-miR-296-5p	2068	1323	627	904	1118	872
mmu-miR-297a	1	1	2	13	9	6
mmu-miR-297a*	0	1	1	1	1	1
mmu-miR-297b-5p	0	1	0	2	0	1
mmu-miR-297c	2	8	1	4	9	9
mmu-miR-298	947	170	115	25	24	19
mmu-miR-299	150	158	160	332	388	297
mmu-miR-299*	1475	246	123	503	376	673
mmu-miR-30a	8019	5474	2155	5915	4793	6503
mmu-miR-30a*	251	104	18	55	51	169
mmu-miR-30b	12495	2017	695	4019	5528	8562
mmu-miR-30b*	15	10	2	0	0	0
mmu-miR-30c	25070	7321	2750	10072	7132	14350
mmu-miR-30c-1*	30	15	9	17	17	14
mmu-miR-30c-2*	67	10	4	12	13	13
mmu-miR-30d	11431	11472	6298	10260	12899	11838
mmu-miR-30e	5195	6630	3228	7489	5079	8288
mmu-miR-30e*	295	73	25	48	45	101
mmu-miR-300	904	882	794	1465	1335	1068
mmu-miR-300*	20	24	11	26	14	20
mmu-miR-301a	2438	415	240	509	340	758
mmu-miR-301b	73	25	16	9	14	22
mmu-miR-31	24625	334	552	926	374	1135
mmu-miR-31*	1298	8	35	278	70	328
mmu-miR-32	919	640	526	1317	496	1271
mmu-miR-320	10306	7246	6647	6733	10998	7126
mmu-miR-322	6884	4647	2973	5916	4074	5211
mmu-miR-322*	654	160	96	447	309	359
mmu-miR-323-3p	40	50	51	81	38	35
mmu-miR-323-5p	0	1	2	0	1	0
mmu-miR-324-3p	1441	1059	872	959	1153	1042
mmu-miR-324-5p	1531	425	321	658	879	810
mmu-miR-325	0	0	0	1	0	3
mmu-miR-325*	0	0	0	1	0	0
mmu-miR-326	337	528	398	382	587	433
mmu-miR-328	1284	2192	1026	1486	1638	1494
mmu-miR-329	1780	2065	1531	2374	2209	1773
mmu-miR-33	998	472	165	87	81	295
mmu-miR-33*	107	22	11	27	11	36
mmu-miR-330	24	7	6	22	20	28
mmu-miR-330*	101	72	38	40	52	37
mmu-miR-331-3p	442	118	156	154	170	158
mmu-miR-331-5p	29	10	8	8	12	10
mmu-miR-335-3p	9	3	2	146	36	46
mmu-miR-335-5p	2174	1433	1201	1315	776	1114
mmu-miR-337-3p	736	540	529	1329	904	1034
mmu-miR-337-5p	2721	2027	1201	2565	2180	1781
mmu-miR-338-3p	618	2823	1102	1769	1562	2667
mmu-miR-338-5p	53	255	69	90	86	128
mmu-miR-339-3p	42	35	30	69	85	69
mmu-miR-339-5p	1011	2004	1933	2070	1967	1859
mmu-miR-34a	366	146	239	22	17	34
mmu-miR-34b-3p	33	81	113	180	103	83
mmu-miR-34b-5p	43	99	140	6	5	6
mmu-miR-34c	87	199	268	10	20	12
mmu-miR-34c*	12	25	29	33	38	31
mmu-miR-340-3p	53	50	84	27	14	31
mmu-miR-340-5p	250	1672	1331	462	179	439
mmu-miR-341	157	65	79	99	76	69
mmu-miR-342-3p	993	477	554	1151	1577	922
mmu-miR-342-5p	29	2	2	1	11	3
mmu-miR-344	3	3	1	5	7	2
mmu-miR-345-3p	624	266	165	248	256	213
mmu-miR-345-5p	2252	658	413	1419	1446	1688
mmu-miR-346	3	0	1	0	0	1
mmu-miR-350	1310	108	54	575	369	856
mmu-miR-351	920	401	344	1506	1583	770
mmu-miR-361	312	550	574	972	927	875
mmu-miR-362-3p	694	980	964	971	621	779
mmu-miR-362-5p	563	434	500	620	597	553
mmu-miR-363	7	57	32	38	14	27
mmu-miR-365	7951	7491	7212	6127	5142	8130
mmu-miR-369-3p	356	304	416	452	176	358
mmu-miR-369-5p	304	248	167	299	235	250
mmu-miR-370	27	27	43	47	30	25
mmu-miR-374	1550	1246	1107	1280	822	1380
mmu-miR-374*	36	10	4	8	2	17
mmu-miR-375	3	2	4	0	0	4
mmu-miR-376a	807	406	347	1032	931	837
mmu-miR-376a*	107	34	29	80	60	66
mmu-miR-376b	316	52	38	335	215	278
mmu-miR-376b*	71	44	23	19	15	28
mmu-miR-376c	386	74	53	223	123	211
mmu-miR-376c*	10	6	5	0	1	0
mmu-miR-377	1004	668	527	56	669	834
mmu-miR-378	11601	11883	4110	9187	9542	10143
mmu-miR-378*	958	1116	537	1207	1231	1249
mmu-miR-379	3405	1587	1282	2870	2907	3191
mmu-miR-380-3p	54	14	14	96	55	77
mmu-miR-380-5p	18	8	0	9	8	3
mmu-miR-381	284	268	207	339	211	253
mmu-miR-382	267	328	154	636	441	515
mmu-miR-382*	155	18	11	101	40	115
mmu-miR-383	0	0	0	1	0	1
mmu-miR-384-3p	2	2	1	2	4	4
mmu-miR-384-5p	1	0	0	3	5	2
mmu-miR-409-3p	172	117	249	334	200	155
mmu-miR-409-5p	249	123	72	192	193	191
mmu-miR-410	264	167	203	281	187	188
mmu-miR-411	800	538	361	748	766	955
mmu-miR-411*	678	70	144	559	240	370
mmu-miR-412	9	4	2	10	7	2
mmu-miR-421	221	136	89	104	79	125
mmu-miR-423-3p	1417	1272	1083	1154	986	863
mmu-miR-423-5p	1992	3014	2207	1432	1701	1052
mmu-miR-425	1235	1674	1274	1128	955	1045
mmu-miR-425*	51	91	51	49	60	67
mmu-miR-429	1971	309	193	2294	1214	3276
mmu-miR-431	146	32	23	7	4	5
mmu-miR-431*	20	7	10	32	32	23
mmu-miR-433	216	227	163	528	519	383
mmu-miR-433*	18	2	0	2	6	3
mmu-miR-434-3p	1328	2711	2299	3901	2018	3607
mmu-miR-434-5p	1233	834	470	362	253	348
mmu-miR-449a	1	1	0	0	0	0
mmu-miR-449c	1	1	1	0	0	0
mmu-miR-450a-3p	42	2	1	35	17	34
mmu-miR-450a-5p	210	207	179	1913	581	1177
mmu-miR-450b-3p	64	37	20	94	33	76
mmu-miR-450b-5p	2	13	12	33	8	20
mmu-miR-451	21463	51380	31963	43985	22288	35566
mmu-miR-452	5	1	2	2	3	2
mmu-miR-455	431	30	46	254	188	295
mmu-miR-455*	19	7	11	136	87	130
mmu-miR-466a-5p	0	1	0	6	1	2
mmu-miR-466b-3-3p	0	0	0	1	1	0
mmu-miR-466b-5p	0	0	0	1	0	1
mmu-miR-466c-5p	9	2	0	10	4	18
mmu-miR-466d-3p	5	7	4	10	14	11
mmu-miR-466d-5p	0	0	0	1	1	0
mmu-miR-466e-5p	0	0	0	0	1	0
mmu-miR-466f	2	1	0	1	0	1
mmu-miR-466f-3p	2	22	3	4	12	5
mmu-miR-466g	0	4	2	6	1	1
mmu-miR-466h	0	0	0	12	5	4
mmu-miR-466i	1	0	0	1	0	0
mmu-miR-466k	0	0	0	1	1	0
mmu-miR-467a	37	87	26	111	65	69
mmu-miR-467b	2	5	2	0	0	0
mmu-miR-467c	5	16	4	23	19	16
mmu-miR-467d	5	0	2	23	19	20
mmu-miR-467e	23	42	20	33	22	22
mmu-miR-467e*	8	24	11	6	2	5
mmu-miR-467f	0	1	0	0	0	0
mmu-miR-467h	0	0	0	0	0	1
mmu-miR-483	140	110	94	187	123	79
mmu-miR-483*	377	335	172	546	231	252
mmu-miR-484	9238	7464	5658	5453	5151	4564
mmu-miR-485	78	87	28	0	0	0
mmu-miR-485*	267	233	404	155	90	91
mmu-miR-486	1834	8266	3040	5010	4851	4243
mmu-miR-487b	175	14	4	50	32	54
mmu-miR-489	18	13	5	3	4	5
mmu-miR-490	1	0	0	0	0	0
mmu-miR-491	10	2	1	7	7	6
mmu-miR-493	3	1	0	4	4	2
mmu-miR-494	468	401	482	838	489	480
mmu-miR-495	904	505	340	971	499	747
mmu-miR-496	153	107	67	209	111	201
mmu-miR-497	25477	20215	11351	14186	16847	21683
mmu-miR-499	4	4	6	27	4	14
mmu-miR-500	538	1178	1417	1345	1496	1142
mmu-miR-501-3p	601	996	1406	921	987	671
mmu-miR-501-5p	156	148	84	324	319	273
mmu-miR-503	1022	640	903	452	289	149
mmu-miR-503*	56	42	16	110	93	96
mmu-miR-504	9	0	1	2	10	8
mmu-miR-505	51	46	21	31	18	16
mmu-miR-511	11	5	5	12	12	11
mmu-miR-532-3p	865	1229	1027	822	716	803
mmu-miR-532-5p	1175	1791	1375	1530	1499	1255
mmu-miR-539	96	69	41	89	92	81
mmu-miR-540-3p	177	172	249	327	283	165
mmu-miR-540-5p	990	918	596	984	1103	730
mmu-miR-541	1385	970	494	2484	1598	1810
mmu-miR-542-3p	134	183	103	245	100	146
mmu-miR-542-5p	97	44	17	58	47	57
mmu-miR-543	102	32	62	144	73	102
mmu-miR-544	7	0	0	4	2	8
mmu-miR-547	5	4	0	2	5	18
mmu-miR-551b	1	0	0	1	0	0
mmu-miR-574-3p	851	277	97	496	668	851
mmu-miR-574-5p	4	6	2	29	30	45
mmu-miR-582-3p	124	67	79	70	54	60
mmu-miR-582-5p	310	106	94	109	63	113
mmu-miR-592	2	5	8	54	66	24
mmu-miR-598	3	2	0	5	7	9
mmu-miR-615-3p	258	147	243	379	355	233
mmu-miR-615-5p	1	8	0	3	1	2
mmu-miR-652	2195	5007	2958	3085	3645	3278
mmu-miR-653	25	12	2	8	4	6
mmu-miR-665	276	169	408	296	245	146
mmu-miR-666-3p	21	12	13	3	9	2
mmu-miR-666-5p	18	18	21	18	21	15
mmu-miR-667	60	56	55	329	299	224
mmu-miR-668	40	27	19	40	37	56
mmu-miR-669a	6	26	9	21	12	16
mmu-miR-669b	7	3	2	7	4	9
mmu-miR-669c	0	5	2	2	2	2
mmu-miR-669d	9	9	2	11	5	12
mmu-miR-669e	0	0	0	5	0	0
mmu-miR-669f	12	17	2	3	8	9
mmu-miR-669h-3p	1	0	1	0	0	0
mmu-miR-669h-5p	0	0	0	1	0	0
mmu-miR-669i	0	0	0	0	1	1
mmu-miR-669k	0	0	0	0	1	0
mmu-miR-669l	0	0	2	8	2	4
mmu-miR-669m	3	3	0	1	0	2
mmu-miR-669o	0	0	0	4	2	2
mmu-miR-671-3p	21	19	8	23	19	22
mmu-miR-671-5p	286	226	285	153	135	95
mmu-miR-672	4	0	0	42	19	9
mmu-miR-673-3p	3	2	1	8	1	5
mmu-miR-673-5p	58	32	25	71	84	64
mmu-miR-674	3706	2261	2535	2059	2057	1826
mmu-miR-674*	1497	376	237	587	373	621
mmu-miR-675-3p	23	26	12	47	34	38
mmu-miR-675-5p	10	1	5	7	9	4
mmu-miR-676	893	365	110	15	11	20
mmu-miR-676*	143	79	40	57	32	99
mmu-miR-677	1	1	3	2	1	1
mmu-miR-679	3	5	3	17	10	9
mmu-miR-682	1	0	0	0	1	0
mmu-miR-685	0	4	3	0	2	0
mmu-miR-689	296	227	107	60	101	39
mmu-miR-690	0	0	0	0	1	0
mmu-miR-692	1	0	0	0	0	0
mmu-miR-693-3p	0	1	0	0	0	0
mmu-miR-694	0	0	0	1	0	0
mmu-miR-696	1	0	0	0	0	0
mmu-miR-698	0	0	0	0	0	1
mmu-miR-7a	99	188	239	216	106	144
mmu-miR-7a*	117	146	86	85	50	81
mmu-miR-700	163	38	29	53	50	54
mmu-miR-701	2	0	5	7	10	7
mmu-miR-702	45	92	93	42	60	48
mmu-miR-704	4	0	0	0	0	0
mmu-miR-706	0	0	0	0	0	1
mmu-miR-708	1718	754	506	887	801	1119
mmu-miR-708*	131	78	40	46	31	61
mmu-miR-709	1	0	1	0	0	0
mmu-miR-712	0	1	3	0	1	0
mmu-miR-712*	4	3	1	0	2	0
mmu-miR-714	6	1	0	0	3	0
mmu-miR-715	3	9	0	1	5	0
mmu-miR-720	1	13	1	1	4	4
mmu-miR-744	1755	313	175	391	409	507
mmu-miR-744*	69	27	10	15	12	24
mmu-miR-758	0	0	1	8	1	3
mmu-miR-760	6	3	1	0	0	0
mmu-miR-770-3p	8	10	3	13	10	3
mmu-miR-770-5p	3	4	7	10	9	7
mmu-miR-802	1	0	0	0	0	0
mmu-miR-872	168	28	22	116	66	190
mmu-miR-872*	285	118	110	185	105	215
mmu-miR-873	2	0	0	0	0	1
mmu-miR-874	46	39	41	32	68	32
mmu-miR-875-5p	1	0	0	6	1	5
mmu-miR-877	54	61	38	7	11	1
mmu-miR-877*	112	144	127	102	56	64
mmu-miR-879	2	1	2	6	2	1
mmu-miR-9	12	12	10	44	24	65
mmu-miR-9*	28	22	52	20	15	13
mmu-miR-92a	7949	9174	5593	10780	6480	11139
mmu-miR-92b	53	121	100	145	96	142
mmu-miR-93	14413	7394	3299	4870	4055	5415
mmu-miR-93*	116	102	30	81	66	96
mmu-miR-96	651	182	153	463	195	601
mmu-miR-98	654	187	146	151	130	270
mmu-miR-99a	23181	13612	7741	14600	18441	17741
mmu-miR-99b	11130	3327	3438	5483	5284	4775
mmu-miR-99b*	72	24	16	1	1	1
