# Supplementary material for: Targeting miR‐223 in neutrophils enhances the clearance of Staphylococcus aureus in infected wounds
Source: EMBO Mol Med. 2018 Aug 31;10(10):e9024. doi: 10.15252/emmm.201809024 (PMC6180296; doi:10.15252/emmm.201809024)
Supplement: Supplementary file 4 — Dataset EV2 [file EMMM-10-e9024-s004.xlsx]

## Sheet: Legend
Dataset EV2. Expression of mRNAs at skin wound sites of WT and miR-223Y/- mice using mRNA-Seq.

## Sheet: Gene_expression
ID	WT_FPKM	miR-223Y/-_FPKM
G_1	0.12865	0.36739
G_2	0.33773	0.56116
Xkr4	0.13896	0.088187
Rp1	0.0033194	0.0068943
Sox17	0.52117	0.50875
Mrpl15	5.5837	5.4706
Lypla1	45.919	41.498
G_3	0	2.3173
Tcea1	54.808	49.31
G_4	0.53775	0.53517
Rgs20	1.1427	1.3268
G_5	0.0056635	0.0035593
Atp6v1h	28.467	28.977
G_6	0.34097	0.33442
G_7	0.3337	0.46707
Oprk1	0	0
Npbwr1	0.40312	0.40952
G_8	0.24428	0.17668
G_9	0.19039	0.082157
G_10	1.4683	1.7779
Rb1cc1	10.671	11.726
Fam150a	0	0
G_11	0.12582	0.12031
St18	0.031509	0.043628
Pcmtd1	7.7419	7.8442
G_12	0.68558	0.47482
G_13	4.6667	3.447
G_14	1.2958	1.3064
G_15	0.5581	0.97349
G_16	1.3764	0.68873
G_17	0.25502	0.2206
G_18	0.12818	0.13508
Sntg1	0.004457	0.027776
G_19	0.10073	0.088755
Rrs1	14.092	15.799
Adhfe1	1.5189	1.93
G_20	0.41362	0.28636
2610203C22Rik	0.44433	0.21129
3110035E14Rik	0.020304	0.021085
Mybl1	0.6018	0.4059
Vcpip1	10.384	9.2571
G_21	0.015334	0
1700034P13Rik	0	0
Sgk3	10.23	9.0429
Mcmdc2	0.42933	0.34936
Snhg6	2.4566	2.4621
Tcf24	0.23337	0.18176
Ppp1r42	0.044874	0.093202
Cops5	31.509	29.782
G_22	4.6737	5.4757
G_23	0	4.9378
Cspp1	1.4628	1.3985
G_24	2.0321	0
G_25	0.89978	1.2069
G_26	1.0138	0.50353
G_27	1.0479	0.78217
G_28	0.61788	1.05
G_29	0	1.6311
G_30	0.99344	0.96132
G_31	0.74994	1.0013
Arfgef1	26.731	25.211
G_32	0.42019	0.39668
G_33	0.0061312	0.0030873
G_34	0.59837	0.26631
G_35	0.49776	0.22615
G_36	0.48176	0.23878
Cpa6	0.15163	0.17319
Mir467e	0	0
G_37	0.095377	0.11816
Prex2	3.2439	3.2985
G_38	0.0013201	0.00075401
A830018L16Rik	0.0078029	0.028361
G_39	0.014796	0.011198
Mir6341	0	0
Gm17644	0.0010111	0
Sulf1	8.8632	9.4352
Slco5a1	0.88836	0.80204
Prdm14	0	0
Ncoa2	7.1085	7.3347
Tram1	59.124	54.149
G_40	0.082538	0.94285
G_41	0.2402	0.29932
Lactb2	4.6327	4.2727
G_42	0.01169	0.02025
Xkr9	0.25198	0.24423
Gm5523	0	0
Eya1	0.66975	0.59193
Msc	0.056531	0.058706
Trpa1	0	0
Kcnb2	0	0.0063287
G_43	0.0003172	0.0010311
Terf1	2.7657	2.4749
G_44	2.526	3.7473
G_45	0.59926	2.2819
Sbspon	0.64973	0.80605
G_46	0.021535	0.02643
4930444P10Rik	0	0.046861
Rpl7	819.2	717.76
G_47	4.209	0
Rdh10	13.316	16.731
Stau2	2.8608	3.2221
Ube2w	9.4903	10.468
G_48	0.53358	0.45336
G_49	0.5286	0.43501
G_50	0.8296	0.5244
G_51	0.38601	0.61951
G_52	0.58965	0.57283
G_53	0.40132	0.48861
G_54	0	0.52648
G_55	0.46553	0.58013
G_56	0.17395	0.46682
G_57	0.21828	0.42818
G_58	0.21356	0.48052
Tceb1	21.815	21.875
D030040B21Rik	0	0
Tmem70	15.542	14.181
Ly96	10.195	11.311
G_59	0.13621	0.12679
G_60	0.63272	1.8304
Jph1	2.4791	3.6229
Gdap1	0.04109	0.20482
Pi15	6.0897	5.4494
Gm16070	0.030288	0.044522
G_61	0.5218	0.47988
G_62	0.42822	0.32117
Crisp4	0	0
Defb44-ps	0	0
Defb18	0	0
Defb41	0	0
Tfap2d	0.01852	0
Tfap2b	3.4686	3.2562
G_63	0.90483	1.1959
G_64	0.175	0.17787
Pkhd1	0	0
4930486I03Rik	0	0
Mir206	0	0
Mir133b	0	0
G_65	0.30559	0.43635
Il17a	0	0
Il17f	0	0
Mcm3	14.854	12.399
6720483E21Rik	0	0
Paqr8	1.7832	1.82
Efhc1	0.57148	0.42608
G_66	0.021957	0.024322
Tram2	4.463	4.5777
G_67	0.13314	0.12131
G_68	0.38846	0.25648
Tmem14a	0.36313	0.26397
Gsta3	0.80384	2.4312
Gm4956	0.14092	0.087803
Khdc1a	0.066368	0.01723
Khdc1c	0.038335	0.039809
Khdc1b	0.014399	0
Kcnq5	0.67183	0.64956
G_69	0.00063949	0.00038529
Rims1	0.059095	0.046026
Rims1	0	0.0179
4933415F23Rik	0	0
Mir30a	0	0
Mir30c-2	2.1667	3.2407
G_70	1.031	0.77389
G_71	2.886	2.5255
Ogfrl1	11.842	9.2322
G_72	0.42897	0.39408
B3gat2	0.53431	0.58876
G_73	0.59416	0.39265
G_74	0.54301	0.18797
G_75	0.32997	0.27053
G_76	0.32807	0.28544
Smap1	17.396	16.398
G_77	0.88439	0.94188
1110058L19Rik	6.2575	4.6344
Fam135a	4.949	5.3493
G_78	8.4966	0
Col9a1	0	0
Col19a1	0.092073	0.060556
G_79	1918.9	1929.8
G_80	3.2696	3.081
Lmbrd1	11.487	11.506
G_81	15.728	13.027
Bai3	0.0058592	0.018254
Gm20172	0	0
G_82	0.37329	0.30233
4931408C20Rik	0	0
Gm597	0	0
Mir6342	0	0
G_83	0.18042	0.18039
G_84	10.671	10.297
Ptp4a1	36.623	38.124
4931428L18Rik	0	0.061425
Lgsn	0	0
Pih1d3	0	0
Gm4850	0	0
Khdrbs2	0	0
Gm9839	0.0011667	0.00096929
Prim2	6.2711	4.591
1700001G17Rik	0.25476	0
Rab23	3.7568	4.3656
Bag2	4.5813	3.7764
Zfp451	2.9976	3.542
G_85	0	1.9447
G_86	0	1.4787
G_87	0.86567	1.1799
G_88	0.78618	1.0676
G_89	0	1.6242
G_90	0.23992	1.139
G_91	1.1334	1.839
Gm15455	0.091185	0.083552
Bend6	0.66417	0.59119
Dst	13.941	14.47
G_92	0.00067367	0.0015316
Mir6896	0	0
G_93	0.81621	0.51191
G_94	0.20514	0.31005
Mir5103	1.0684	0.94629
Ccdc115	9.7918	10.761
Imp4	5.1915	5.0245
Ptpn18	0.86892	1.1978
G_95	0.045058	0.036687
G_96	0.66605	0.31923
G_97	0.37739	0.47377
Prss39	0	0.026966
Cfc1	0.03117	0.032369
Prss40	0	0
Amer3	0	0
AA619741	0	0
Arhgef4	0.94631	0.75667
G_99	0.0086198	0.011193
Fam168b	26.33	26.531
G_98	0.11597	0
Plekhb2	10.808	9.7867
G_100	0.16867	0.20914
G_101	0.19271	0.19859
Hs6st1	6.2551	6.6313
G_102	0.82195	0.62078
G_103	1.0036	0.39704
G_104	1.1179	0.95608
G_105	0.71466	1.3494
G_106	1.1268	1.5045
G_107	1.5695	0
Uggt1	14.525	13.452
Mir6897	0	0
Neurl3	13.27	14.343
G_108	0.94198	1.4673
Arid5a	4.8989	5.158
G_109	0.07151	0.081222
Kansl3	7.8001	8.5324
G_110	0.062888	0.023612
Mir6898	0	0
Fer1l5	0.031181	0.027139
Lman2l	1.6895	1.9061
G_111	0	0
G_112	0	0
G_113	0	0
G_114	0	0
Cnnm4	2.5562	2.6398
Cnnm3	2.1741	2.1178
Ankrd23	27.238	31.023
Ankrd39	1.0009	1.0182
Sema4c	4.1871	5.0307
G_115	0.24166	0.20888
Fam178b	0.18891	0.17937
G_116	0.0042749	0.00067647
Cox5b	29.568	30.765
Actr1b	17.877	18.286
4933424G06Rik	0	0.029813
Zap70	0.16647	0.22227
Tmem131	16.013	17.301
Cnga3	0.050659	0.026304
Inpp4a	2.6151	2.5122
G_117	0.60476	0.86815
Coa5	28.719	28.118
Unc50	5.7458	5.8581
Mgat4a	5.3123	5.1446
4930594C11Rik	0.25837	0.18294
2010300C02Rik	0.43976	0.47011
Tsga10	0.85822	1.0128
G_118	0.0031385	0.0023956
Lipt1	0.75433	1.1505
G_119	0.1702	0.1171
Mitd1	14.953	15.911
G_120	0	3.2699
Mrpl30	40.923	37.052
Lyg2	0	0
Lyg1	0	0
Txndc9	8.4229	8.0887
G_121	3.9215	8.8237
Eif5b	11.462	11.101
Rev1	4.2016	4.7535
G_122	3.715	0
Aff3	1.0484	1.0483
Lonrf2	0.15932	0.1853
Chst10	0.3873	0.25782
Nms	0	0
Pdcl3	32.525	29.463
Mir6349	0	0
Npas2	0.43314	0.54652
G_123	0.0052718	0.0057585
Rpl31	76.338	64.325
Tbc1d8	1.7941	1.9842
G_124	3.6406	4.8308
G_125	0.49225	0.092944
Cnot11	6.1914	5.4692
G_126	0.056378	0.053342
Snord89	27.1	26.215
G_127	27.124	0
Creg2	0.14506	0.092703
Rfx8	0.016177	0.033599
Gm3646	0	0
1700066B17Rik	0.060931	0
Map4k4	40.837	39.065
G_128	6.2271	5.5791
G_129	7.1901	9.8599
G_130	0.045062	0.56155
Gm16894	0.18855	0.11748
G_131	0.28271	0.35883
Il1r2	144.03	116.97
G_132	18.408	16.651
G_133	0	15.803
G_134	0	16.809
G_135	6.8476	9.6889
G_136	3.0289	3.6853
G_137	9.163	13.233
Il1r1	35.857	41.419
G_138	0.0077208	0.0056829
Il1rl2	13.88	12.694
G_139	5.8823	0
G_140	0.70869	0.62491
G_141	0.47251	0.54234
Il1rl1	14.748	15.292
Il18r1	1.6408	1.6008
G_142	0.21967	0.42366
G_143	0.40371	0.41924
G_144	0.4513	0.10815
Il18rap	17.745	15.447
G_145	0.36766	0.46666
G_146	7.2625	5.5418
G_147	0.54993	0.23304
Slc9a4	0.22856	0.24615
Slc9a2	0.76	0.57242
Mfsd9	1.8174	1.736
Tmem182	12.26	12.291
4930448I06Rik	0	0
Pantr1	0	0
Pou3f3	0.052798	0.010966
2900092D14Rik	0	0
Pantr2	0	0
Dalir	0	0
Mrps9	9.8416	8.4052
G_148	1.9743	2.278
Gpr45	0	0
Tgfbrap1	5.448	5.7078
G_149	1.7442	2.2642
G_150	0	3.261
G_151	1.4465	1.9028
G_152	0.24888	0.55999
AI597479	8.1143	7.7462
Fhl2	2.3164	2.1857
G_153	0.039271	0.044841
Nck2	4.0396	3.8791
G_154	1.718	1.0903
G_155	2.0824	0
G_156	1.9676	1.2487
G_157	1.7636	1.0566
G_158	1.6982	2.042
G_159	1.8209	0
G_160	1.3666	1.0999
G_161	2.4458	0
1500015O10Rik	0.36243	0.55556
G_162	0.13005	0.11932
Uxs1	4.1448	3.416
Tpp2	21.481	21.774
Mettl21c	0.35751	2.9082
Tex30	5.5826	5.8232
G_163	0.50915	0.19227
Kdelc1	4.9483	4.904
Bivm	3.2379	2.8543
Ercc5	2.2156	2.4855
Mettl21e	0.010171	0.11619
Gulp1	6.9036	5.6337
4930521E06Rik	0	0
G_164	1.0295	0.70707
G_165	0.36332	0.21601
G_166	0.4557	0.38164
Col3a1	1059.3	1258.5
G_167	0.23361	0.33357
G_168	0.39982	0.25551
Col5a2	66.367	66.35
G_169	0.8375	0.74461
Wdr75	20.252	19.913
G_170	0.039272	0.057604
Slc40a1	8.2199	12.275
Gm4776	0	0
Dnah7b	0.023639	0.031368
Slc39a10	10.174	11.649
G_171	1.8022	2.3617
G_172	4.1583	3.5086
G_173	1.3361	1.8144
Mir6350	0	0
G_174	0.44275	0.36587
G_175	0.11461	0.11501
Tmeff2	1.0276	0.94408
G_176	0.0019983	0.0024679
9330175M20Rik	0.025356	0
Sdpr	13.281	10.613
Nabp1	16.349	14.603
G_177	5.3074	3.9115
Myo1b	17.332	14.469
G_178	0.31156	0.39821
G_179	0.47644	0.49477
Stat4	4.6996	3.8998
Stat1	22.426	21.935
G_180	0.012458	0.008663
G_181	0.056677	0.055354
Gls	18.519	20.166
Nab1	25.716	23.885
G_182	0.44099	0.31334
G_183	0.36313	0.64106
Tmem194b	1.0111	0.92127
G_184	0.025275	0.012439
Mfsd6	15.245	12.135
G_185	0.41288	0.038978
G_186	0.37208	0.25199
G_187	0.34548	0.24935
G_188	0.49136	0
G_189	0.4898	0.28656
G_190	0.60982	0.14073
G_191	0.48152	0.096163
Inpp1	2.7637	2.1991
G_192	1.9308	1.2464
G_193	0	1.523
Hibch	13.518	13.428
1700019D03Rik	0.44382	0.59916
Mstn	2.4972	3.9086
1700019A02Rik	0	0
Pms1	1.8153	1.6411
Ormdl1	9.2541	9.2826
G_194	0.071344	0.44453
Osgepl1	1.2646	1.2697
G_195	0.94946	1.3652
G_196	0.80684	0.67031
G_197	3.8846	0
Asnsd1	17.383	17.625
Dnah7a	0.010546	0
G_198	5.4178	3.4674
G_199	1.5439	1.085
G_200	0.49107	0.35112
Stk17b	74.16	71.452
Hecw2	0.5212	0.5678
G_201	0.83869	0.82035
G_203	0.14974	0.24707
G_202	0.3739	0.1812
Mir7681	0	0
Ccdc150	0	0
Gtf3c3	6.0665	5.7271
Pgap1	4.4897	4.3797
Ankrd44	5.7313	5.7526
G_204	0.0024266	0.0022834
Sf3b1	54.309	55.586
G_205	13.096	10.3
Coq10b	27.183	34.782
G_206	3.4541	2.643
Hspd1	135.53	123.93
G_207	2.3399	4.0219
G_208	4.3366	3.6374
G_209	0.18432	0.69524
G_210	1.9245	0
Hspe1	43.35	36.224
Mob4	28.776	28.756
G_211	0.71445	0.63595
G_212	0.70575	0.82452
G_213	0.73066	0.87733
G_214	0.46584	0.30785
G_215	0.017429	0.01632
Rftn2	1.2833	1.1425
G_216	0.23397	0.80104
Mars2	1.9753	2.1776
G_217	0.17029	0.53051
Boll	0.025719	0.053417
Plcl1	0.97236	0.80474
9130227L01Rik	0	0
1700003I22Rik	0	0
Hsfy2	0	0
G_218	0.20929	0.17469
Satb2	0.37337	0.27332
9130024F11Rik	0.017358	0.036051
BC055402	0	0
4930558J18Rik	0.047302	0.032748
1700066M21Rik	2.0417	1.8552
G_219	0.38133	0.45692
Tyw5	4.0153	3.7776
G_220	0	0
G_221	0	0
9430016H08Rik	7.5584	6.6266
Spats2l	1.0688	1.2173
Kctd18	2.0123	2.0372
G_222	1.0481	0.70218
G_223	0.96843	1.2343
G_224	0.89254	0.41709
G_225	0.24111	0.43818
Sgol2a	1.3322	0.73824
Aox1	0.72836	0.8995
G_226	0	2.2715
Aox3	0.34221	0.45876
Aox4	5.6744	4.5141
Aox2	0.020708	0.050391
G_227	0.016998	0.012815
G_228	0.66464	0.53244
Bzw1	108.6	99.214
Clk1	31.052	32.195
G_229	0.26172	0.19141
Ppil3	0.82579	0.7935
G_230	6.1007	5.5314
G_231	0	0.32621
G_232	0.3262	0.31543
Orc2	13.226	11.553
G_233	0.40682	0.27337
Fam126b	4.744	4.6152
G_234	0.060154	0.029092
Ndufb3	34.179	32.084
Gm20257	1.8964	1.7361
Als2cr12	0.43391	0.4947
G_235	0.012003	0.0087178
Cflar	20.789	17.778
G_236	0.0088408	0.0041223
G_237	0.4785	0.29617
G_238	0.52086	0.12727
Casp8	23.198	20.928
G_239	0.012144	0.016982
G_240	0.38399	0.29586
G_241	0.64566	0.8195
Trak2	16.307	16.288
G_242	0.0083487	0.011305
Stradb	3.2366	3.9172
G_243	2.2194	2.0622
Als2cr11	0.015183	0
Tmem237	3.2873	3.1867
Mpp4	2.9598	2.8334
G_244	0.45922	0.39018
Cdk15	0.14213	0.095138
G_245	0.011962	0.010888
G_246	0.33107	0.50008
Fzd7	5.7776	6.1984
Gm973	0.83689	0.90932
G_247	0.33184	0.14359
G_248	0.19743	0.28192
G_249	0.42725	0.24201
Sumo1	72.203	72.063
G_250	0.040944	0.05119
Nop58	45.544	44.18
Snord70	0	0
Snord11	0	0
G_251	0.5058	0.52526
G_252	0.67288	0.29115
Bmpr2	19.132	20.359
Fam117b	6.8989	7.5711
G_253	0.024308	0.018642
Ica1l	0.1241	0.11046
G_254	0.4275	0.50109
Wdr12	4.4762	4.1756
G_255	2.3116	0
Carf	1.4368	1.3151
G_256	0.96582	0
Nbeal1	4.8931	5.1591
Cyp20a1	12.299	11.051
Abi2	3.7888	4.0665
Raph1	0.88001	0.88144
G_257	0.17822	0.13208
Cd28	0.48713	0.37752
G_258	0.040521	0.027483
G_259	0.28065	0.49962
Ctla4	0.49651	0.58401
Icos	1.0952	1.1277
9530026F06Rik	0	0
Pard3b	1.4535	1.2524
G_260	0.0028333	0.0027202
Nrp2	8.3922	6.6411
G_261	0.57311	0.37874
G_262	0.40552	0.48128
4930487H11Rik	0	0
G_263	0.60246	0
G_264	0.45206	0.43592
G_265	0.95967	0.3322
G_266	0.85309	0.71309
G_267	0.69099	0.16884
G_268	0.3779	0.12075
G_269	0.39099	0.3722
G_270	0.38412	0.46026
Ino80d	5.2937	5.7509
Ino80dos	0.23456	0.074847
G_271	0.99593	0.81458
Ndufs1	33.822	32.386
G_272	2.8164	3.4955
Eef1b2	111.68	99.39
Snora41	0	0
Gpr1	0.3419	0.46717
Zdbf2	0.19223	0.23802
Adam23	1.7138	1.6531
G_273	1.0555	0.77721
G_274	0.85299	0.7104
G_275	1.4336	1.0886
G_276	1.5912	0
Dytn	0	0
Mdh1b	0	0
Fastkd2	3.6527	3.6086
4933402D24Rik	0.0737	0.019134
G_277	0.13402	0.05799
Gm13749	0.067782	0.070389
Mir1958	0	0
Klf7	13.662	11.736
Mir6899	0	0
G_278	1.263	0.86073
G_279	0.61807	0.53022
G_280	0.3209	0.33325
G_281	0.15911	0.15543
G_282	0.43049	0.47058
G_283	0.0115	0.020452
G_284	0.46802	0.38333
Creb1	10.568	10.797
G_285	0	2.622
Mettl21a	3.8886	3.2958
2810408I11Rik	1.2252	0.51836
Ccnyl1	18.007	16.208
Fzd5	1.5536	1.5842
Plekhm3	3.118	3.6978
G_286	0.18314	0.12278
G_287	3.4284	1.6187
Akr1cl	0.28696	0.32283
Cryge	0	0
Crygd	0	0
Crygc	0	0
Crygb	0	0
Cryga	0	0
D630023F18Rik	0.048526	0.012598
G_288	0.012557	0.031513
Idh1	43.774	42.495
Pikfyve	5.7051	5.2809
G_289	4.4379	0
G_290	3.2825	0
G_291	1.8893	1.962
Pth2r	0.013403	0.013918
Crygf	0	0
G_292	0.21628	0.19244
Map2	7.1454	6.9931
G_293	1.1716	1.3103
G_294	1.8874	2.6133
G_295	4.0453	0
G_296	3.8578	0
G_297	0	4.6802
G_298	3.5333	0
G_299	4.9019	0
Unc80	0.016735	0.017379
G_300	0.0028342	0.0026376
Rpe	21.326	18.208
Kansl1l	1.6324	1.5172
G_301	0.52927	0.52292
G_302	0.36924	0.37699
G_303	0.29218	0.21317
G_304	0	0.525
G_305	0.29683	0.2055
G_306	0.30075	0.12328
G_307	0.20413	0.26498
G_308	0.30712	0.25178
G_309	0.36029	0.17461
G_310	0.32429	0.077716
G_311	0.42646	0.088574
G_312	0.22211	0.20869
G_313	0.062976	0.065214
G_314	0	0
G_315	0.041059	0.034886
Acadl	43.549	45.5
G_316	0	2.1394
Myl1	149.52	308.73
G_317	6.1959	0
Lancl1	4.5982	4.1199
Cps1	0	0
G_318	0.16263	0.133
Erbb4	0	0.015785
G_319	0.0005023	0.00055295
Ikzf2	2.5495	2.8094
G_320	0.29374	0.22929
Spag16	0	0
G_321	0.00060305	0.00070553
Vwc2l	0	0
Bard1	0.46014	0.32227
G_322	0.32009	0.41218
Abca12	19.33	17.512
Atic	17.378	17.13
Fn1	112.84	175.4
G_323	13.104	23.866
G_324	8.8686	22.063
G_325	6.5662	15.507
Apol7d	0.02712	0.028164
Gm8883	0	0.098918
G_326	0.17505	0.42416
G_327	0.19708	0.56283
G_328	0.40477	0.42034
4933417E11Rik	0.029602	0.1537
Mreg	10.437	10.165
G_329	0.038923	0.031391
Pecr	5.5399	5.5244
Tmem169	0.022987	0.023872
Xrcc5	10.114	9.9115
March4	0.0077274	0.032099
Smarcal1	1.9162	1.8445
Ankar	0	0
Rpl37a	150.6	131.25
Igfbp2	3.8767	5.0639
Igfbp5	27.325	31.177
Tnp1	0	0
1700027A15Rik	0	0
Pinc	0	0
D530049I02Rik	0	0
6030407O03Rik	0.035929	0
Mir6351	0	0
Tns1	15.177	15.667
G_330	0	6.1087
Rufy4	0.28355	0.15122
G_334	0.43768	0.55853
G_335	0.67494	0.4944
G_340	0.30393	0.23321
G_336	0.34774	0.22851
G_337	0.39422	0.32166
G_338	0.42279	0.25419
G_339	0.32282	0.24432
Cxcr2	57.524	42.54
G_331	0.88967	0.71182
G_332	0.61186	0.53619
G_333	0.12659	0.081768
Cxcr1	1.9579	1.8813
G_341	0.17888	0.68353
Mir1928	0	0
Arpc2	173.99	164.32
Gpbar1	0	0
Aamp	41.047	40.559
Pnkd	3.8456	5.0975
Tmbim1	33.658	34.952
G_342	1.133	0.84979
G_343	2.0437	0
G_344	0.86511	1.2578
G_345	0.40955	0.99239
Catip	0.81087	0.6443
G_346	0.019845	0.0068664
Slc11a1	31.559	36.238
Ctdsp1	25.209	24.156
Mir26b	0	0
G_347	0.36964	0.58708
Vil1	0	0.098082
Usp37	4.5644	4.7223
Rqcd1	14.166	13.292
Plcd4	0.093435	0.32337
Zfp142	1.5676	1.8393
Bcs1l	2.3975	2.4409
G_348	1.1093	1.92
Rnf25	10.88	10.137
G_349	1.9181	2.5181
Stk36	0.22872	0.14765
G_350	0.16875	0.14702
Ttll4	2.8278	3.3749
G_351	1.9491	1.9229
G_352	0	2.3838
G_353	0	2.9116
G_354	1.6177	2.0275
G_355	0	2.2824
Cyp27a1	1.966	2.4665
G_356	0	1.8475
Prkag3	0.52958	0.72636
Wnt6	0.093872	0.17872
Wnt10a	2.8543	2.5358
Cdk5r2	0	0
Fev	0	0
Cryba2	0	0
Mir375	0	0
Ccdc108	0.0056584	0
Ihh	0	0.013748
Nhej1	1.6625	1.6158
Slc23a3	0.47164	0.47346
Cnppd1	10.315	10.072
Fam134a	12.649	12.767
Zfand2b	7.796	7.7596
Abcb6	2.951	2.844
Atg9a	5.2447	5.1886
G_357	0	2.1678
Ankzf1	1.6505	1.7579
Glb1l	1.4072	1.2767
Stk16	2.9189	3.0153
Tuba4a	92.237	89.061
G_358	0.058489	0.055562
A630095N17Rik	0.044017	0
Dnajb2	9.1619	9.399
G_359	0	7.4662
Ptprn	0.24217	0.18443
Resp18	0	0
Dnpep	9.1145	9.5555
Des	72.837	73.894
G_360	0	0
Gm15179	0.048198	0.30015
Speg	0.76379	0.88847
Gmppa	8.709	7.6817
G_361	3.1208	3.0703
Asic4	0	0
Chpf	3.5205	4.0714
Tmem198	0.088845	0.18453
Obsl1	0.83004	0.96012
Inha	0.53774	0.71828
Stk11ip	2.8396	2.9616
Slc4a3	1.0702	1.1577
G_362	0.43841	0.45527
Gm17751	0	0
Mir6343	0	0
G_363	0.62271	0.30715
Epha4	6.253	5.5588
G_364	0.013123	0.01127
Mir6352	0	0
Pax3	0.2593	0.25191
Sgpp2	2.4967	2.7604
G_365	0.20298	0.2951
G_366	0.20091	0.32656
Farsb	28.423	25.45
Mogat1	0.24145	0.1393
G_367	0.63774	0.66227
G_368	0.42201	0.54781
G_369	0.40584	0.21073
G_370	0.25152	0.49865
Utp14b	3.7339	3.4874
G_371	1.3873	0.69708
Kcne4	3.0592	4.1051
Scg2	0.01302	0.027042
Ap1s3	5.3944	5.4748
Wdfy1	12.004	11.91
Mrpl44	9.7472	8.6829
Serpine2	18.641	20.045
G_372	0.15131	0.13288
Fam124b	0.13566	0.070439
G_373	0.31948	0.36193
Cul3	39.939	40.395
1700016L21Rik	0	0
Dock10	6.318	5.4068
G_374	0.0026879	0.0013275
Nyap2	0	0
G_375	0.16167	0.15794
Mir6344	0	0
Irs1	2.4399	2.5778
Rhbdd1	6.5601	6.3654
G_376	0.01308	0.013897
Col4a4	0.25048	0.40044
G_377	0.0069179	0.0053949
Col4a3	0.17271	0.29519
G_378	0.010225	0.01019
Mff	18.705	19.197
G_379	4.4733	3.097
G_380	0	11.199
G_381	0.042246	0.046796
Tm4sf20	0.021527	0.022355
Agfg1	16.278	17.462
G_382	5.3434	0
G_383	0.37122	0.24347
G_384	0.34736	0.46379
Slc19a3	0.2105	0.28418
Ccl20	13.676	6.2004
Daw1	0.058191	0
Sphkap	0.084463	0.11867
G_385	0.24761	0.24879
G_386	0.131	0.13221
Pid1	37.85	31.344
G_387	0.0024218	0.0019679
Mir6353	0	0
G_388	0.43905	0.070144
Dner	0.24386	0.23515
Mir5126	0.0013325	0.00116
Trip12	35.455	33.192
Fbxo36	1.0785	1.344
G_389	2.8007	2.2576
Slc16a14	1.6917	1.619
G_390	0.013387	0.016388
G_391	0.21305	0.16521
G_392	0.24632	0.17967
G_393	0.30309	0.19611
A530032D15Rik	1.1054	0.85583
G_394	1.9733	1.4254
G_395	0.90562	1.6322
C130026I21Rik	0.66683	0.74832
G_396	2.2521	3.2546
G_398	0.60279	0.34153
Gm7609	2.1154	2.3158
G_397	1.3579	0.91505
G_399	0.0041476	0.0047582
G_400	0.087218	0.14331
G_401	0.30949	0.47569
Sp110	9.7483	9.0459
G_402	1.3063	1.2619
G_403	2.8674	4.3602
G_404	0	2.0683
G_405	1.3721	1.0883
Sp140	27.716	25.847
G_406	0.66292	0.81173
G_407	1.0965	1.2576
G_408	2.2816	0
G_409	0.59267	0.80772
G_410	0.85172	1.0743
G_411	2.1414	2.8069
G_412	3.2993	3.1373
G_413	3.0662	3.1384
G_414	4.1207	0
G_415	1.7372	2.2859
G_416	7.135	0
G_417	4.0304	0
Sp100	15.688	13.436
G_418	5.0433	4.7539
G_419	0	4.9548
G_420	6.8626	4.0725
G_421	6.0159	8.1861
A630001G21Rik	1.6021	1.5854
G_422	2.1741	2.2783
G_423	0.81405	1.1135
G_424	1.094	1.1084
G_425	0.58428	1.3273
G_426	0.74975	1.0182
Mir8096	0	0
9930111H07Rik	0	0
Cab39	52.499	52.06
Itm2c	40.859	39.974
4933407L21Rik	0	0
Gpr55	1.0382	1.4612
G_427	2.8447	2.5849
Spata3	0	0
2810459M11Rik	0.0097131	0.03026
Psmd1	68.266	64.753
Htr2b	0.43643	0.44097
G_428	0.11765	0.36654
Armc9	0.62175	0.50443
B3gnt7	0.49872	0.68623
Ncl	92.915	86.813
Gm24148	0	0
Snord82	0	0
G_429	8.2208	0
C130036L24Rik	0.12778	0.1327
Nmur1	0	0
1700019O17Rik	0	0
Ptma	706.97	667.15
Pde6d	8.059	5.9691
Cops7b	3.9306	4.6199
Nppc	0.2484	0.16122
Dis3l2	4.659	4.2588
G_430	0.40142	0.50024
G_431	0.56952	0.80854
G_432	0.49865	0.89624
G_433	9.9644	9.9141
Alppl2	0	0
Alpi	0.027689	0.028754
Akp3	0	0
G_434	0.14886	0.11546
Ecel1	0.075873	0.1801
Prss56	0.016185	0
Chrnd	0.60848	0.34863
Chrng	0.10106	0
Eif4e2	6.6427	7.0664
G_435	0	4.3719
G_436	5.5555	0
Efhd1	1.609	1.8343
Gigyf2	9.8841	9.6113
G_437	0	0
G_438	0	0
G_439	0	0
Kcnj13	0.071952	0.19925
G_440	0.35312	0.59589
G_441	0.9859	0
G_442	0.38354	0.26896
3110079O15Rik	0	0
Ngef	1.237	1.0856
Neu2	4.6184	4.8627
G_443	1.2701	0.90246
G_444	0.47039	0.31858
Inpp5d	19.569	19.607
G_445	0.0048448	0.00038732
Atg16l1	5.2806	5.8907
Scarna6	0	0
G_446	2.5284	3.6937
Sag	0.28122	0.31391
Dgkd	7.8824	7.126
G_449	0.02281	0.018986
Usp40	5.3291	5.0881
G_447	0	0.19535
G_448	0.035085	0.030948
Ugt1a10	8.2345	7.3609
Dnajb3	0.016935	0.015054
G_450	0.27964	0.4356
Mroh2a	0.017308	0.013467
Hjurp	7.7056	8.3078
G_451	0.11775	0
G_452	0.066359	0.057371
G_453	0	0
G_454	0	0
G_455	0.079366	0
G_456	0.12943	0
G_457	0	0
G_458	0.067909	0
G_459	0	0
Trpm8	0	0.0087407
Spp2	0	0.03862
Glrp1	0.23146	0.12018
G_460	0.48613	0.22437
Gm19589	0.061698	0.038443
G_461	0.4909	0.46344
G_462	0.36925	0.59327
Arl4c	19.816	19.833
2410088K16Rik	0	0
G_463	0.10611	0.12004
1700067G17Rik	0	0
Sh3bp4	2.4713	2.5866
G_464	0.36052	0.23183
C030007H22Rik	0	0
Agap1	2.1106	1.9831
G_465	0.26179	0.33583
4933400F21Rik	0.00896	0
Gbx2	0.015218	0.015804
G_466	0.14511	0.44278
Asb18	0	0.023931
Iqca	0	0
Ackr3	28.699	34.722
G_467	0.36169	0.13658
G_468	0.49285	0.15053
G_469	2.6213	1.9152
G_470	0.3892	0.44791
G_472	0.35587	0.24637
G_473	0.34327	0.094966
G_471	0	0.6857
Cops8	23.331	21.056
G_474	0.49637	0.18744
Col6a3	35.382	32.718
G_475	12.878	0
G_476	0.36559	0.75931
G_477	0.48972	0.30514
Mlph	0.28436	0.28089
Prlh	0	0
Rab17	0.016592	0.034461
G_478	0.24566	0.39995
G_479	0.3027	0.28911
Lrrfip1	37.013	36.484
G_481	0.0080823	0.0083435
G_480	0.46368	0.52062
G_482	0.33759	0.29774
Rbm44	0.050409	0.01745
Ramp1	0.76015	1.223
Ube2f	12.423	13.121
G_483	0.72229	0.72905
Scly	3.6555	3.7409
G_484	1.0876	2.5413
G_485	0	3.7331
G_486	0	2.0489
Espnl	0.017836	0
Klhl30	6.8482	4.0224
Fam132b	0.3667	0.36312
G_487	0.68901	0.84768
Ilkap	7.7242	7.8359
G_488	4.382	5.7349
G_489	4.6335	7.0518
G_490	3.9133	3.8462
1700020N18Rik	0.059149	0
Hes6	1.9787	2.186
Per2	0.71769	1.4138
G_491	0.12705	0.10092
Traf3ip1	1.7564	2.1983
Asb1	2.5972	2.4077
Twist2	3.7237	3.5341
G_492	0.27914	0.36893
G_493	4.9951	5.1911
G_494	0	1.68
G_495	1.9491	1.8217
G_496	0.95902	1.3628
G_497	1.5538	2.1831
G_498	1.0234	1.5533
Ndufa10	20.144	20.541
G_499	2.4458	0
Mir6900	0	0
Olfr1416	0	0
Olfr1415	0	0
Olfr1414	0	0
Olfr1413	0	0
Olfr1412	0	0
Olfr1411	0	0
Olfr1410	0	0
Olfr12	0	0
Myeov2	2.4118	1.8903
Otos	0.045958	0
G_500	0.35168	0.26561
G_501	0.44181	0.31764
Gpc1	10.581	11.039
Mir149	0	0
Ankmy1	0	0.031082
Dusp28	1.2803	1.5549
Rnpepl1	7.552	7.2509
G_502	0.54933	0.64032
9430060I03Rik	0.14488	0
Capn10	2.5756	2.7357
G_503	0	1.1755
G_504	0.50357	0.39221
G_505	0.37304	0.3631
G_506	0.26236	0.1641
Gpr35	17.539	25.073
G_507	4.0531	6.2409
G_508	8.9672	10.932
G_509	6.1726	0
G_510	3.7754	3.6243
Aqp12	0.059475	0
Kif1a	0.81429	0.86453
G_511	0.014264	0.0054544
Agxt	0.21172	0.17989
2310007B03Rik	0.65743	0.81017
G_512	0.46221	0.087271
G_513	0.21314	0.53121
Sned1	4.7844	7.358
G_514	1.337	2.1289
G_515	0.78151	1.4129
G_516	0.90112	1.2032
G_517	0.44688	1.1138
G_518	0	5.6389
G_519	1.5749	3.1223
G_520	1.2688	3.8211
Mterf4	7.5606	10.479
G_521	2.8552	0
Pask	0.54838	0.49992
Ppp1r7	11.321	9.4522
Mir6902	0	0
Mir6345	0	0
G_522	0.74532	0.81368
G_523	0.38981	0.6477
Ano7	0.2226	0.19928
Hdlbp	73.159	71.718
Sept2	82.596	79.015
G_524	0	3.6909
Farp2	4.4238	4.3672
Stk25	9.4925	9.7222
Bok	16.042	14.5
Thap4	6.0261	5.8705
Atg4b	7.3804	7.6742
G_525	0.063332	0.06096
G_526	0.14314	0.13741
Dtymk	2.9081	2.9058
Ing5	4.9694	5.2272
D2hgdh	1.6358	1.5108
G_527	0.4662	0.25821
G_528	0.3984	0.56097
Gal3st2	0.0056842	0.011806
Gm9994	0	0
Gm6086	0.011957	0.0082777
Neu4	0	0
Pdcd1	0.45263	0.45263
4930440C22Rik	0	0
Fam174a	6.2651	6.0597
G_529	0.28982	0.054722
G_530	0.67773	0.52021
G_531	0.005902	0.0067881
St8sia4	13.512	10.519
4930598F16Rik	0	0
1700063A18Rik	0	0
4930533P14Rik	0	0
G_532	0.65628	0.7724
Slco4c1	0.44613	0.58964
Slco6b1	0	0
Slco6c1	0	0
G_533	0.1528	0.10522
D1Ertd622e	4.5539	4.661
Ppip5k2	8.9921	9.0692
Gin1	1.6805	1.2024
G_534	0.77196	0.71101
Pam	19.681	20.64
B230216N24Rik	0.21972	0.2567
G_535	0.21983	0.47732
G_536	0.41772	0.27605
1810006J02Rik	0.17261	0.1195
Slco6d1	0	0
Cntnap5b	0	0.0065623
G_537	0.0029319	0.0018102
Gm20268	0	0
G_538	0.82217	0.50415
G_539	0.64941	0.21677
G_540	1.1471	0.69642
G_541	2.5496	2.0367
G_542	14.983	11.114
G_543	0.15393	0.15936
G_544	0.1055	0.10874
G_545	0.50083	0.4798
G_546	0.94911	1.4165
G_547	0.63743	0.47243
Cdh20	0	0.018054
Rnf152	0.80042	0.84303
G_548	0.46294	0.3205
G_549	0.77454	0.29248
G_550	0.40076	0.27745
Pign	12.231	11.433
2310035C23Rik	5.8125	5.7601
G_551	2.9877	2.1946
G_552	4.209	6.8296
Tnfrsf11a	2.8066	2.5896
G_553	0.20521	0.39069
G_554	0.28224	0.34638
G_555	0.44422	0.51256
G_556	0.11888	0.55553
G_557	0.23524	0.35704
G_558	0.29852	0.39177
Zcchc2	6.3731	6.4186
G_559	0.21876	0.34076
G_560	0.40706	0.27696
Gm20753	0	0
Phlpp1	3.0126	2.9729
Bcl2	1.9751	2.1198
Mir3473f	0	0
Kdsr	4.3633	4.8248
G_561	4.1549	4.0394
G_562	4.7672	5.2666
G_563	6.761	0
G_564	8.1371	0
G_565	6.4868	0
Vps4b	50.766	50.44
G_566	3.8271	3.7334
G_567	0.52249	0.58433
Serpinb5	77.996	77.054
Serpinb12	2.6107	2.3239
Serpinb13	0.3347	0.4845
Serpinb3a	0.27806	0.26813
Serpinb3d	0.027796	0
Serpinb3b	3.5199	3.1162
G_568	0.14683	0
Serpinb3c	0.034129	0.055695
Serpinb11	2.9645	3.1097
Serpinb7	14.843	17.634
Serpinb2	123.98	149.19
G_569	1.7105	1.0362
Serpinb10	7.2378	7.4614
G_570	2.3447	0
G_571	0.27049	0.25929
G_572	0.33949	0.27591
G_573	0.54974	0.36329
G_574	1.9562	1.3729
Serpinb8	9.383	9.562
D830032E09Rik	0	0
G_575	1.0338	0.60371
G_576	0.489	0.4487
G_577	0.44053	0.37581
G_578	0.26837	0.22828
G_579	0.18896	0.15855
Cdh7	0	0
G_580	0.34697	0.34228
Cdh19	1.325	1.6577
G_581	1.0542	0.48722
G_582	0.67195	0.48949
G_583	1.2011	0.66207
G_584	0.46281	0.377
G_585	0.80703	0.22857
Dsel	9.5518	9.3892
G_586	0.11968	0.098441
G_587	0.22932	0.21607
G_588	0.17425	0.11474
G_589	0.21131	0.23448
Cntnap5a	0	0
G_590	0.0012167	0.0010871
G_591	0.20309	0.20469
G_592	0.11903	0.10478
G_593	0.39553	0.57505
G_594	0.50056	0.80336
Tsn	22.986	19.79
Nifk	38.111	35.817
G_595	0.53091	0.45404
Clasp1	5.5949	5.5748
2900060B14Rik	0	0.05628
Tfcp2l1	0.10122	0.10874
Gli2	0.77655	0.76134
Mir6346	0	0
Inhbb	9.2102	10.856
G_596	0.58889	0.6835
G_597	0.3215	0.15176
Ralb	24.639	24.155
G_598	0.50554	0.175
Tmem185b	8.0257	8.9281
3830432H09Rik	0.040209	0.055674
Epb4.1l5	1.1912	1.0841
G_599	0	1.3495
Ptpn4	5.1556	4.8192
Tmem177	1.4447	1.2758
Cfap221	0	0.040142
Sctr	0.1515	0.12237
Tmem37	1.6225	3.3698
Dbi	36.176	32.043
G_600	3.869	4.2004
3110009E18Rik	0.16091	0.25707
G_601	0.3125	0.46515
Steap3	6.5893	6.0308
C1ql2	0.032354	0.033599
Marco	0.1467	0.2539
G_602	1.3851	0.77542
G_603	0.30914	0.25468
En1	0.59063	0.66242
Celrr	0	0.021265
Insig2	22.381	25.717
G_604	0.072058	0.064455
G_605	2.2446	2.9137
G_606	0.38825	0.26879
Ccdc93	4.9763	5.0861
Htr5b	0.016145	0.016766
Ddx18	24.198	22.574
Dpp10	0	0.0072568
G_607	0.19331	0.14716
Actr3	235.4	220.24
G_608	1.2647	1.4228
Slc35f5	17.589	19.508
Gpr39	0.28857	0.31136
Lypd1	0.31925	0.22188
G_609	1.467	1.7969
Nckap5	0.1715	0.2093
G_610	0.0011385	0.00086931
G_611	0.73374	0.63071
G_612	0.06162	0.084971
G_613	1.1054	1.0637
G_614	0.0023444	0.0014688
Mgat5	4.7552	4.161
Tmem163	0.10283	0.053396
Acmsd	0.014049	0.043768
2900009J06Rik	0	0.072413
Ccnt2	6.3572	6.7617
Map3k19	0.032881	0.068291
Rab3gap1	11.782	12.598
G_615	0.043841	0.038898
Zranb3	0.50634	0.42313
G_616	0.0057336	0.0046492
R3hdm1	5.4612	6.1281
G_617	1.6484	2.2691
Mir128-1	0	0
Ubxn4	20.115	21.152
G_618	15.403	20.397
Lct	0.015742	0.027246
Mcm6	23.945	19.284
G_619	2.6962	2.7151
Dars	36.404	35.688
G_620	2.3114	0
Cxcr4	24.738	19.485
G_621	0.40646	0.46431
G_622	0.1667	0.51935
G_623	0.47983	0.21355
Thsd7b	0	0
G_624	0.15423	0.18632
Daf2	0.83449	1.3247
G_625	0.80476	0.92099
G_626	0.488	0.60813
Cd55	3.8031	4.8676
G_627	2.8955	3.7914
G_628	3.4192	3.2327
G_629	2.148	3.1229
G_630	2.6907	4.3465
Zp3r	0	0
C4bp	0	0
C4bp-ps1	0	0
Pfkfb2	3.7181	3.6166
Yod1	5.1724	5.5858
AA986860	6.0601	6.9657
G_631	1.8866	2.547
G_632	0.53849	0.37048
G_633	0.40861	0.27003
G_634	1.1931	1.2239
Pigr	0.29071	0.32444
Faim3	0.0434	0
Il24	10.727	8.2041
Il20	0	0.081551
G_635	3.8436	4.1936
G_636	0.415	0.21
G_637	0.39218	0.20363
G_638	0.45511	0.17186
G_639	0.10504	0.061569
Il10	1.5467	0.74036
G_640	1.3042	1.7578
G_641	0.94466	1.2916
Mapkapk2	72.738	73.311
Dyrk3	0.89006	1.4594
Eif2d	7.9968	8.2384
G_642	0.078525	0.11393
Rassf5	10.876	12.173
Ikbke	5.7926	5.8475
G_643	3.4994	3.2197
Srgap2	8.3077	7.1729
G_644	0.0050912	0.0028137
Fam72a	0.49506	0.41771
G_645	0	1.4084
Avpr1b	0	0
Ctse	13.781	12.188
5430435G22Rik	18.857	14.556
G_646	1.5049	0.82734
Slc26a9	0.75187	0.86265
Pm20d1	0.41042	0.43508
Slc41a1	11.953	14.273
Rab29	8.8555	8.495
Nucks1	20.333	18.458
Slc45a3	2.5642	3.1104
Elk4	12.235	11.731
G_647	1.7266	1.0914
Mfsd4	1.9741	2.5178
Cdk18	0.36602	0.53015
Lemd1	0.032914	0.03418
Mir135b	0	0
Klhdc8a	0.12884	0.094446
Nuak2	5.0687	4.8618
G_648	1.3254	0.6477
G_649	1.0363	0.83699
G_650	1.4814	1.2923
G_651	1.1353	0.68773
G_652	1.731	2.489
G_653	0.90502	0.5639
G_654	3.5947	0
G_655	2.4299	1.8594
G_656	0	6.2876
G_657	0.39658	0.37752
Tmcc2	2.1095	1.9411
G_658	0.58344	0.71605
Dstyk	6.9262	6.7053
G_659	0.028386	0.039169
G_660	0.65081	0.28965
Rbbp5	6.4962	6.3615
G_661	2.2316	2.4829
G_662	2.6962	3.3999
G_663	0	5.3957
G_664	1.9532	2.6897
G_665	2.2117	2.2968
G_666	2.157	1.8568
G_667	2.9726	2.5949
G_668	6.5569	4.4408
Cntn2	0.30134	0.19383
Nfasc	0.65873	0.79022
G_669	0.001942	0.0010084
Gm10538	0	0
Lrrn2	0.1257	0.17071
G_670	0.39608	0.23136
Mdm4	11.001	11.855
G_671	3.9509	0
G_672	0.36113	0.59443
Pik3c2b	0.76156	0.77454
G_673	0.38004	0.31573
G_674	0.40317	0.31401
Ppp1r15b	31.388	32.502
Plekha6	1.6776	1.8808
Gm19461	0.010397	0
G_675	0	0
G_676	0	0
G_677	0	0
Golt1a	0	0
Kiss1	0	0
G_678	0.30238	0.71774
G_679	0.30846	0.88981
Ren2	1.317	3.0435
G_680	0.46523	1.2298
Etnk2	0.070953	0.088419
Sox13	1.1752	1.2204
Snrpe	41.561	38.653
Zc3h11a	32.195	35.579
Lax1	0.39524	0.41866
Atp2b4	8.2541	8.9659
G_681	0.074189	0.14553
Optc	0.031215	0.048624
Prelp	91.916	113.05
G_682	0.79888	0.58073
G_683	0.5192	0.59593
Fmod	3.7345	4.7596
G_684	0.56367	0.39023
G_685	0.72911	0.41013
G_686	0.87239	0.59084
G_687	0.83845	0.66584
Btg2	59.619	59.581
Chit1	6.7995	9.5388
G_688	0.058613	0.73042
G_689	0.11954	0.1138
Chil1	89.38	88.84
G_690	0.44565	0.60164
Mybph	35.115	25.616
Adora1	1.2722	1.2589
G_691	0.14541	0.32718
Myog	12.679	8.9447
Ppfia4	0.23204	0.26288
Tmem183a	10.498	10.462
G_692	1.9811	0
4933406M09Rik	0	0
G_693	1.1455	0.82399
Cyb5r1	12.108	11.816
Adipor1	46.69	43.616
Klhl12	5.5546	4.8452
Rabif	12.702	11.796
Mgat4e	0	0
Kdm5b	13.07	12.421
Syt2	0.019111	0
G_694	4.1619	5.0497
G_695	4.6116	5.3759
Ppp1r12b	1.5233	1.5951
Ube2t	0.82814	0.77103
G_696	0.039915	0.075993
Lgr6	2.872	2.9779
G_697	0.80889	1.26
Ptprv	0.59947	0.63505
Ptpn7	4.6067	5.4915
Arl8a	16.091	16.775
G_698	10.711	10.156
Gpr37l1	0.61751	0.37283
G_699	7.4665	7.0672
Elf3	0.80402	0.63395
Rnpep	14.254	12.161
G_700	5.6532	4.6561
G_701	6.1633	0
G_702	2.6336	2.1489
G_703	0.36118	0.29612
Timm17a	46.82	42.796
Lmod1	1.4117	1.5768
Shisa4	1.7113	2.1117
G_704	0.30415	0.47378
Ipo9	11.454	10.149
Nav1	5.8822	5.1689
Mir1231	0	0
G_706	0.0098993	0.0085009
G_705	1.29	1.0534
Csrp1	72.423	63.838
G_707	0.53924	0.52888
Phlda3	15.835	14.521
Tnni1	0.11617	0.090483
Lad1	32.982	28.4
Tnnt2	0.87864	1.1271
G_708	0.19126	0.56275
Pkp1	87.237	78.867
Igfn1	0.039562	0.044819
Tmem9	4.1414	3.3791
Ascl5	0	0
Cacna1s	6.3704	8.0651
Gm15850	0	0
Kif21b	2.5563	2.8389
5730559C18Rik	3.1299	2.6335
G_709	2.2063	0
G_710	0	1.1653
G_711	2.1219	0
Gpr25	0.016507	0.017142
Camsap2	15.445	15.141
9230116N13Rik	0.28771	0.14236
Ddx59	3.6498	3.3259
G_712	0.42459	0.24367
Zfp281	10.222	10.959
G_713	0.76868	0.6894
G_714	0.6344	0.71371
G_715	0.83155	0.94204
Gm19705	0.71713	0.58338
Gm16880	0.026985	0
Nr5a2	0.28521	0.27005
Mir181a-1	0.53478	0.46858
Ptprc	72.664	64.104
G_716	0	3.087
G_717	8.1864	6.9039
G_718	7.498	6.5598
Atp6v1g3	0	0.035611
Nek7	36.401	35.004
G_719	0.0079314	0.0079292
Gm5833	0	0
Lhx9	0	0.0058433
2310009B15Rik	0.50004	0.46639
Dennd1b	4.7133	4.93
4930596I21Rik	0	0
Crb1	0	0
4933436E23Rik	0	0
Zbtb41	6.8179	7.1189
Aspm	0.75034	0.50181
F13b	0	0
Cfhr1	0.01868	0
Gm4788	0.26685	0.57986
G_720	0.0034903	0.0030109
Cfhr2	0.62446	1.0121
Cfh	19.212	25.874
Kcnt2	0.16541	0.319
4930590L20Rik	0	0
G_721	0.18301	0.163
G_722	0.13301	0.10622
G_723	0.26493	0.20885
G_724	1.6083	1.023
Cdc73	5.9487	6.2841
B3galt2	1.5475	0.88695
Glrx2	3.3014	3.3882
Trove2	6.3978	6.1288
Uchl5	13.031	12.915
G_725	1.599	0
G_726	0.24698	0.11622
Rgs2	18.279	14.503
Rgs13	0.021613	0.044889
Rgs1	5.1329	6.1893
Rgs21	0	0
Rgs18	6.4536	5.3221
G_727	0.16969	0.16707
G_728	0.14729	0.1453
G_729	0.18223	0.14374
Brinp3	0.0204	0
G_730	0.34543	0.25186
G_731	0.17906	0.13659
G_732	0.24785	0.19073
G_733	4.6996	3.5318
G_734	0.11492	0.084143
G_735	0.39055	0.38513
G_736	0.16081	0.13214
G_737	0.22878	0.17768
Pla2g4a	19.483	18.866
Mir7652	0	0
Ptgs2os	0.086451	0.067333
Ptgs2	151.36	80.808
G_738	0.95943	0.87421
G_739	0.045484	0.035426
G_740	0.51288	0.17754
Ptgs2os2	2.7393	2.1826
G_741	0.57776	0.59999
G_742	1.43	0.61501
G_743	0.40869	0.47157
G_744	0.53419	0.32984
G_745	0.44865	0.57742
G_746	0.68147	0.39641
G_747	1.2033	0.94022
G_748	0.97453	0.60721
G_749	0.56376	0.5763
G_750	0.42305	0.36292
G_751	0.41348	0.32204
G_752	0.45718	0.25565
G_753	0.66152	0.24981
G_754	0.36829	0.30597
G_755	0.75397	0.59272
G_756	0.93187	0.46451
G_757	0.59427	0.4937
G_758	0.37774	0.307
G_759	0.40682	0.19881
G_760	0.45158	0.17967
G_761	0.60637	0.321
G_762	0.60903	0.48752
G_763	1.2221	0.57412
G_764	1.146	1.591
G_765	1.1946	0.75815
G_766	0.89103	0.658
Pdc	0	0.026944
2310030A07Rik	0	0
BC003331	13.75	12.614
Tpr	32.147	30.619
Prg4	65.141	90.658
Hmcn1	0.77627	1.0289
C730036E19Rik	0	0
G_767	0.44347	0.40789
G_770	1.4882	1.1109
G_768	0.18833	0.50849
G_769	0.40783	0.47999
Ivns1abp	36.247	39.213
G_771	0.020715	0.015745
Swt1	4.6017	4.6636
G_772	3.2941	0
Trmt1l	3.4117	3.8878
G_773	0.017842	0.010493
Mir7682	0	0
Rnf2	18.827	20.251
Fam129a	10.907	8.8812
G_774	0.36179	0.56356
Edem3	16.621	17.871
1700025G04Rik	4.4182	4.4229
G_775	0.0074133	0.0073393
Tsen15	3.5644	3.3705
G_776	1.6294	0.88632
G_777	1.9936	1.9907
Colgalt2	0.21538	0.31479
Rgl1	25.848	21.276
G_778	1.8825	2.9325
G_779	0.42224	0.329
Apobec4	0	0
Arpc5	178.88	173.27
Ncf2	39.962	42.198
G_780	2.265	2.0162
Smg7	10.215	10.684
G_781	0.55056	0.8112
G_782	0.55784	0.90515
G_783	0.1503	0.26432
Nmnat2	0.29042	0.23964
G_784	0.014503	0.01051
Lamc2	55.291	34.936
G_785	3.5479	0
Lamc1	29.762	30.384
G_786	0.006103	0.019013
E330020D12Rik	0.16991	0.13427
Shcbp1l	0.031642	0.01643
Dhx9	40.615	38.115
Npl	27.066	27.913
Rgs8	0.039022	0.023156
C230024C17Rik	0.0096957	0.010069
Rgs16	5.7642	7.0364
Rnasel	11.806	11.875
G_787	0	4.4091
G_788	2.8517	2.6197
G_789	9.6041	10.845
Rgsl1	0.071109	0.0092306
Teddm2	0	0
Teddm1b	0.083934	0.096397
Teddm1a	0	0
Glul	81.086	100.21
G_790	2.7835	4.1553
Zfp648	0	0
4930452N14Rik	0	0
4930532M18Rik	0	0
G_791	0.53206	0.73671
Cacna1e	0.22563	0.32038
G_792	0.12267	0.35032
G_793	0.12785	0.11597
G_794	0.23595	0.50716
G_795	1.2967	0.82306
Ier5	20.778	19.635
Mr1	5.7173	5.3767
Stx6	10.704	10.264
G_796	0.20253	0.57839
G_797	0.68841	0.58629
G_799	1.4451	1.7115
G_798	0.74994	1.2794
Xpr1	8.7198	8.6293
G_800	0.15363	0.35099
G_801	0.57062	0.45206
Acbd6	3.9536	4.3157
Lhx4	0	0
G_802	0.47983	0.24915
Qsox1	19.33	19.954
Cep350	9.6914	9.7306
G_803	0.49472	0.5343
Tor1aip1	32.462	33.185
G_804	5.5902	5.6293
G_805	1.4934	3.3601
Tor1aip2	20.664	20.561
G_806	1.0785	0.78398
G_807	0	2.3856
Fam163a	0	0
Tdrd5	0.065231	0.11613
Nphs2	0.01041	0.032432
G_808	7.5691	4.087
G_809	0.82385	0.31111
Soat1	16.616	16.205
Abl2	7.6447	7.4484
G_810	0.044842	0.030575
Tor3a	16.414	14.249
Fam20b	21.744	21.241
Ralgps2	2.7442	3.2266
Angptl1	0.32487	0.70541
Tex35	0	0
Rasal2	4.398	4.4241
2810025M15Rik	4.4828	4.7902
BC026585	2.636	2.6196
Sec16b	1.2394	1.1217
G_811	2.1419	2.7186
Brinp2	0.015779	0.016386
Astn1	0.22928	0.20701
Mir488	0	0
G_812	0.40242	0.58871
G_813	4.1164	4.5905
G_814	0.0017352	0.0030207
G_815	1.3742	0.90814
Rfwd2	15.931	16.029
Scarna3a	0	1.7097
G_816	0.75243	0.72127
G_817	0.3201	0.53697
G_818	0.32584	0.61705
G_819	0.38139	0.13202
Tnr	0.029986	0.018684
G_820	0.0025446	0.0028694
G_821	0.16626	0.14939
4930523C07Rik	3.7737	4.821
G_822	0	4.6357
G_823	4.1691	0
4930562F07Rik	0	0
G_824	0.67855	0.28827
G_825	0.48471	0.29363
Tnn	0.77419	0.75192
Mrps14	13.007	12.109
G_826	0.094823	0.042156
Cacybp	41.425	34.409
Rabgap1l	4.3882	4.2566
G_829	0.0028223	0.0015171
Mir1927	0	0
G_827	0.76879	0.69019
Gpr52	0.15574	0.065248
G_830	0.74256	0.93637
G_831	0.79935	0.8301
G_828	0.83676	1.3758
G_832	0.38203	0.34678
G_833	0.34449	0.37044
Rc3h1	9.5879	9.9049
Serpinc1	0.044916	0.062192
G_834	2.5199	2.3055
G_835	0.013495	0.012914
Gas5	13.752	17.295
Dars2	1.878	1.3437
Cenpl	1.6688	1.2885
G_836	0	0
G_837	0	0
G_838	0	0
Klhl20	6.1311	6.4502
G_839	0	4.0725
Ankrd45	0	0.0090248
4930469G21Rik	0.10174	0
G_840	0.99283	0.66713
G_841	0.38426	0.37244
G_842	0.44739	0.31677
G_843	0.45156	0.25791
G_844	0.38919	0.38395
G_845	0.67166	0.5614
Prdx6	80.191	76.607
G_846	7.7756	7.1631
G_847	8.9781	9.6754
Tnfsf4	0.44239	0.31323
G_848	0.38563	0.41382
Tnfsf18	0.97189	1.6767
G_849	0.21878	0.51749
G_850	0.18269	0.6071
Fasl	0.51246	0.31643
Suco	18.955	17.557
G_851	0	8.8237
G_852	0	2.792
4930558K02Rik	0	0
Pigc	4.7635	4.7432
Dnm3	0.46975	0.58102
G_853	0.18467	0.29947
2810442N19Rik	0	0
Dnm3os	2.3629	2.6149
Mettl13	2.9663	2.8646
G_854	1.1353	1.2969
G_855	0.18761	0.44279
G_856	0.65995	0.68534
G_858	0.21085	0.34061
G_857	0.25221	0.35545
G_859	0.26765	0.34335
Vamp4	8.2839	9.2143
G_860	4.315	0
G_861	0.81062	0.89533
G_862	0.26624	0.49287
G_863	0.1952	0.54056
G_864	0.67331	0.92002
G_865	0.17527	0.40042
Myoc	1.6473	2.4797
G_866	0	0
7420461P10Rik	0.045182	0
Prrc2c	18.771	19.121
G_867	4.6781	4.858
G_868	3.269	3.4819
Fmo4	0.018105	0.09401
Fmo1	2.2943	3.0706
G_869	0.12411	0.10739
Fmo2	1.1691	2.1995
Fmo6	0	0
Fmo3	0	0
Mroh9	0	0
Prrx1	18.831	17.222
G_870	6.5972	6.4137
G_871	10.734	10.339
Gorab	4.9883	4.2044
G_872	0	3.7681
G_873	0	3.7331
Mettl11b	0	0.031908
Kifap3	6.3245	5.8002
Scyl3	3.8532	3.4998
G_874	1.4653	1.3391
G_875	0.46326	0.30874
G_876	0.49517	0.6452
BC055324	1.8086	1.2169
Mettl18	1.6274	1.2452
G_877	0.51715	0.36922
G_878	0.58515	0.44463
G_879	0.46984	0.32528
G_880	0.35633	0.40704
G_881	0.22742	0.14636
Sele	2.1126	2.7245
Sell	72.107	42.351
G_882	0.088758	0.063963
G_883	0.84085	0.58569
Selp	7.5234	7.6608
G_884	0.49881	0.21191
G_885	0.43263	0.25673
G_886	0.49576	0.43376
G_887	0.56694	0.59105
G_888	0.70167	0.56964
G_889	0.16024	0.31361
G_890	1.1371	0
Gm16548	0.1313	0.16446
F5	12.059	8.3568
G_891	0.060251	0.12514
G_892	0	0
G_893	0	0
G_894	0	0
G_895	0.1356	0.22832
Slc19a2	5.7462	5.7518
G_896	0.70336	0.60868
Ccdc181	2.787	3.0106
Blzf1	10.817	10.367
Nme7	1.7776	1.5887
Atp1b1	13.693	11.681
Dpt	58.825	77.922
Gm20743	0.061123	0.021158
Xcl1	0.83787	0.66931
4930568G15Rik	0	0
Tbx19	0	0.012622
Sft2d2	19.175	19.566
G_897	3.1727	4.393
G_898	1.9413	2.5535
Tiprl	3.8454	3.9706
G_899	0.54377	0.56469
G_900	0.088927	0.13122
Gpr161	2.8979	3.3622
G_901	0.0024543	0.0052281
Dcaf6	5.8771	6.4237
Mpc2	14.434	19.16
Adcy10	0.031056	0.0064502
G_902	0.0085469	0.0070394
Mpzl1	5.9051	5.4763
G_903	0	2.3445
G_904	0	1.5144
Rcsd1	11.015	11.546
G_905	3.3617	2.291
G_906	0	6.4481
G_907	5.2073	4.4419
G_908	0.50423	0.66908
Creg1	24.391	25.108
Cd247	0.48874	0.40191
Pou2f1	3.0023	2.7648
Dusp27	3.7137	3.2723
Gpa33	0	0
Mael	0	0.021733
Ildr2	1.1177	1.2135
Tada1	4.5732	5.4393
G_909	0.86704	1.8956
G_910	3.7534	0
G_911	2.7782	3.0548
Pogk	3.8957	4.3154
Gm4846	0	0
Gm4847	0.021484	0
Fmo9	0	0
Gm16701	0.42556	0.32829
Fam78b	1.4887	1.5634
G_912	0.48532	0.50399
G_913	0.27892	0.35649
G_914	0.1004	0.46919
Uck2	32.275	30.364
G_915	0.040377	0.032961
Mir6347	0	0
Tmco1	8.4703	8.1084
Aldh9a1	15.691	14.593
Mgst3	27.922	30.16
Lrrc52	0.056912	0
Rxrg	0.39062	0.60148
G_916	0.62871	0.90401
Lmx1a	0.31758	0.40975
G_917	0.0031503	0.0034231
Pbx1	9.1222	7.7334
G_918	0.0020426	0.0030297
Mir6348	0	0
G_919	1.7639	1.0445
G_920	1.6623	0.84103
G_921	0.29912	0.38828
G_922	0.34338	0.51508
G_923	0.52315	0.2932
G_924	0.72885	0.38226
G_925	0.41233	0.51384
G_926	0.63485	0.69524
G_927	0.8087	0.6466
G_928	0.21314	0.48695
G_929	0.32034	0.22871
G_930	0.46018	0.51465
G_931	0.51282	0.53255
G_932	0.61263	0.3678
G_933	0.75595	0.31401
Nuf2	2.1387	1.598
G_934	0.14882	0.19135
Rgs5	15.938	18.304
Rgs4	1.9032	1.7479
1700084C01Rik	0	0.023333
Hsd17b7	25.65	20.339
3110045C21Rik	1.0058	0.65531
G_937	24.874	27.97
G_935	0	0.17144
G_936	0	0
G_938	0.10579	0.12412
Uap1	38.056	49.084
G_939	0	15.69
G_940	4.0989	8.6943
Uhmk1	15.554	15.079
Sh2d1b2	0.12164	0
Sh2d1b1	0.64207	0.44799
Gm7694	1.0969	0.89669
G_941	0.77708	0
G_942	0.4765	0.69277
1700015E13Rik	0.12706	0.16755
G_943	0.54574	0.6297
G_944	0.47875	0.24057
Olfml2b	11.238	9.9332
G_945	0.0098409	0.0063241
Atf6	17.097	16.054
Dusp12	1.509	1.6841
G_946	0.03885	0.029694
Fcrlb	0.57954	1.764
Fcrla	0.16861	0.23346
G_947	3.1856	6.9642
G_948	8.1703	11.049
Fcgr2b	46.915	68.618
G_949	18.169	30.477
G_950	18.859	30.078
G_951	0.10767	0.30748
G_952	0.10158	0.083728
[truncated: 38,687 more rows]
