# Supplementary material for: Targeting miR‐223 in neutrophils enhances the clearance of Staphylococcus aureus in infected wounds
Source: EMBO Mol Med. 2018 Aug 31;10(10):e9024. doi: 10.15252/emmm.201809024 (PMC6180296; doi:10.15252/emmm.201809024)
Supplement: Supplementary file 5 — Movie EV1 [file EMMM-10-e9024-s005.zip]

Archive with 3 entries (2 files):
- EMM-2018-09024_MovieEV1/
- EMM-2018-09024_MovieEV1/EMM-2018-09024_MovieEV1.mov
- EMM-2018-09024_MovieEV1/MovieEV1legend.docx
