# Supplementary material for: Targeting miR‐223 in neutrophils enhances the clearance of Staphylococcus aureus in infected wounds
Source: EMBO Mol Med. 2018 Aug 31;10(10):e9024. doi: 10.15252/emmm.201809024 (PMC6180296; doi:10.15252/emmm.201809024)
Supplement: Supplementary file 6 — Movie EV2 [file EMMM-10-e9024-s006.zip]

Archive with 4 entries (3 files):
- EMM-2018-09024_MovieEV2/
- EMM-2018-09024_MovieEV2/.DS_Store
- EMM-2018-09024_MovieEV2/EMM-2018-09024_MovieEV2.mov
- EMM-2018-09024_MovieEV2/MovieEV2legend.docx
